# Supplementary material for: Air pollution particles hijack peroxidasin to disrupt immunosurveillance and promote lung cancer
Source: eLife. 2022 Apr 19;11:e75345. doi: 10.7554/eLife.75345 (PMC9054135; doi:10.7554/eLife.75345)
Supplement: Source data 1. [file elife-75345-data1.zip]

Archive with 6 entries (5 files):
- source data of gels and blots/
- source data of gels and blots/Figure 2F.jpg
- source data of gels and blots/Figure 3G.jpg
- source data of gels and blots/Figure 4A.jpg
- source data of gels and blots/Figure 4B.jpg
- source data of gels and blots/Figure 4I.jpg
